# Supplementary material for: Molecular Detection of Vector-Borne Pathogens and Their Association with Feline Immunodeficiency Virus and Feline Leukemia Virus in Cats from Northeastern Thailand
Source: Animals (Basel). 2025 Jul 12;15(14):2065. doi: 10.3390/ani15142065 (PMC12291768; doi:10.3390/ani15142065)
Supplement: Supplementary file 1 [file animals-15-02065-s001.zip]

Archive with 1 entries (1 files):
- animals-3640280-supplementary.pdf
